# Supplementary material for: Effects of Polysaccharide Supplementation on Lactic Acid Bacteria-Fermented Soy Protein Gel: Structural Characteristics, Allergenicity, and Epitope Analysis
Source: Foods. 2025 Feb 18;14(4):701. doi: 10.3390/foods14040701 (PMC11854590; doi:10.3390/foods14040701)
Supplement: Supplementary file 1 [file foods-14-00701-s001.zip]

Archive with 1 entries (1 files):
- foods-3442590-supplementary.pdf
